# Supplementary material for: Continued versus Interrupted Targeted Therapy during Metastasis-Directed Stereotactic Radiotherapy: A Retrospective Multi-Center Safety and Efficacy Analysis
Source: Cancers (Basel). 2021 Sep 24;13(19):4780. doi: 10.3390/cancers13194780 (PMC8507709; doi:10.3390/cancers13194780)
Supplement: Supplementary file 1 [file cancers-13-04780-s001.zip]

Archive with 2 entries (2 files):
- Supp Table S1.xlsx
- Suppl Table S2.xlsx
