# Supplementary material for: Continued versus Interrupted Targeted Therapy during Metastasis-Directed Stereotactic Radiotherapy: A Retrospective Multi-Center Safety and Efficacy Analysis
Source: Cancers (Basel). 2021 Sep 24;13(19):4780. doi: 10.3390/cancers13194780 (PMC8507709; doi:10.3390/cancers13194780)
Supplement: Supplementary file 1 [file cancers-13-04780-s001.zip › Supp Table S1.xlsx]

## Sheet: Table S1
Supplementary Table S1
ObservedToxicity
Acute toxicity (≤3 months after SRT) n=Nr. of patients	CTCAE v4.03		Late toxicity (<3 months after SRT)	CTCAE v4.03
	Any grade	Grade ≥3		Any grade	Grade ≥3
			Lung
Mucositis	1		Radiation dermatitis	1
Chest pain	1		Chest pain	1
Cough	4		Cough	2
Dysphagia	1		Dyspnea	2	1
Dyspnea	4	1	Deep tissue fibrosis	1
Esophagitis	2		Paresthesia	1
Nausea	2		Pleural effusion	2
Pleural effusion	2		Pneumonitis	1
Pneumonitis	2		Pulmonary fibrosis	2
Abdomen			Thromboembolic event/cardiac failure	1	1
Gastritis			Bones
Abdominal pain	1		Bone pain	3
Ascites			Spinal fracture
Diarrhea			Radiation dermatitis	2
Hepatic failure			CNS
Fatigue			Dysphasia	18	1
Nausea	1		Dysarhtria	17	0
Bones			Seizure	19	1
Bone pain	4		Headache	24	0
Spinal fracture	1		CNS necrosis	28	3
Radiation dermatitis	2		Memory impairment	18	0
Periferal sensomotoric dysfunction	2		Cognitive disturbance	20	1
CNS			Concentration impairment	16	1
Dysphasia	6	1	Depressed level of consciousnesss	17	1
Dysarhtria	5	1	Cerebral edema	17	0
Seizure	5	0	Hydrocephalus	15	0
Headache	19	2	Intracranial hemorrhage	19	0
CNS necrosis	10	0	Cerebrovascular ischemia	16	1
Memory impairment	7	0	Imbalance/vertigo	18	1
Cognitive disturbance	5	0	Insomnia	16	0
Concentration impairment	10	0	Radiation dermatitis	16	0
Depressed level of consciousnesss	4	1	Hemiparesis	1	1
Cerebral edema	7	1
Hydrocephalus	3	0
Intracranial hemorrhage	8	0
Cerebrovascular ischemia	3	0
Imbalance/vertigo	13	1
Insomnia	3	0
Radiation dermatitis	5	0
Incomplete paresis	1	1
