# Supplementary material for: Continued versus Interrupted Targeted Therapy during Metastasis-Directed Stereotactic Radiotherapy: A Retrospective Multi-Center Safety and Efficacy Analysis
Source: Cancers (Basel). 2021 Sep 24;13(19):4780. doi: 10.3390/cancers13194780 (PMC8507709; doi:10.3390/cancers13194780)
Supplement: Supplementary file 1 [file cancers-13-04780-s001.zip › Suppl Table S2.xlsx]

## Sheet: Tabel S2
Supplementary Table S2
Targeted therapy group	Targeted Therapy generic name	Number of times SRT was combined with this agent
ALK inhibitor	Crizotinib	23
	Ceritinib	3
	Alectinib	1
	Lorlatinib	1
BRAF inhibitor	Dabrafenib	3
	Encorafenib	1
	Vemurafenib	17
BRAF/MEK inhibitor	Dabrafenib/Trametinib	23
	Encorafenib/Binimetinib	9
	Vemurafenib/Cobimetinib	8
EGFR inhibitor	Afitinib	10
	Erlotinib	30
	Gefitinib	14
	Osimertinib	6
	Panitumumab	5
	Regorafenib	1
	Rociletinib	2
Multikinase inhibitor	Buparlisib	1
	Pazopanib	13
	Regorafenib	1
	Sorafenib	1
	Sorafenib	16
mTOR inhibitor	Everolimus	1
	Temsirolimus	3
VEGF(R) inhibitor	Axitinib	7
	Binimetinib	1
	Cabozantinib	6
